# Supplementary material for: Decoding Osteoradionecrosis of the Jaw: Radiological Progression and a Novel CT-Based Grading System
Source: Cancers (Basel). 2026 Jan 6;18(2):187. doi: 10.3390/cancers18020187 (PMC12838671; doi:10.3390/cancers18020187)
Supplement: Supplementary file 1 [file cancers-18-00187-s001.zip]

Archive with 1 entries (1 files):
- cancers-4068494-supplementary.pdf
